# Supplementary material for: 1,2,3-Triazole-Benzofused Molecular Conjugates as Potential Antiviral Agents against SARS-CoV-2 Virus Variants
Source: Life (Basel). 2022 Aug 29;12(9):1341. doi: 10.3390/life12091341 (PMC9502539; doi:10.3390/life12091341)
Supplement: Supplementary file 1 [file life-12-01341-s001.zip]

Archive with 1 entries (1 files):
- life-1815689-supplementary.pdf
